# Supplementary material for: Conductive Ink-Coated Paper-Based Supersandwich DNA Biosensor for Ultrasensitive Detection of Neisseria gonorrhoeae
Source: Biosensors (Basel). 2023 Apr 18;13(4):486. doi: 10.3390/bios13040486 (PMC10136323; doi:10.3390/bios13040486)
Supplement: Supplementary file 1 [file biosensors-13-00486-s001.zip]

Archive with 1 entries (1 files):
- biosensors-2284275-supplementary.docx
